# Supplementary material for: A Multi-Perspective Proximity View on the Dynamic Head Region of the Ribosomal 40S Subunit
Source: Int J Mol Sci. 2021 Oct 28;22(21):11653. doi: 10.3390/ijms222111653 (PMC8583833; doi:10.3390/ijms222111653)
Supplement: Supplementary file 1 [file ijms-22-11653-s001.zip]

Archive with 3 entries (2 files):
- ijms-1359139-supplementary/
- ijms-1359139-supplementary/ijms-1359139-supplementary.xlsx
- ijms-1359139-supplementary/Table S1_S10_S11_S12.pdf
