# Supplementary material for: A Multi-Perspective Proximity View on the Dynamic Head Region of the Ribosomal 40S Subunit
Source: Int J Mol Sci. 2021 Oct 28;22(21):11653. doi: 10.3390/ijms222111653 (PMC8583833; doi:10.3390/ijms222111653)
Supplement: Supplementary file 1 [file ijms-22-11653-s001.zip › ijms-1359139-supplementary/ijms-1359139-supplementary.xlsx]

## Sheet: Table S2
Table S2. Proteins identified in the Rps3 microenvironment in three biological replicates.					log2 SILAC ratios
					Eluate ratios - Proteome ratios									Eluate ratios									Proteome Ratios
					ASC1 RPS3-birA* / ASC1 RPL5-birA*			asc1- RPS3-birA* / ASC1 RPS3-birA*			asc1- RPS3-birA* / ASC1 RPL5-birA*			ASC1 RPS3-birA* / ASC1 RPL5-birA*			asc1- RPS3-birA* / ASC1 RPS3-birA*			asc1- RPS3-birA* / ASC1 RPL5-birA*			ASC1 RPS3-birA* / ASC1 RPL5-birA*			asc1- RPS3-birA* / ASC1 RPS3-birA*			asc1- RPS3-birA* / ASC1 RPL5-birA*				Number Peptides			Number razor + unique peptides			Number unique peptides			Number Peptides			Number razor + unique peptides			Number unique peptides
Protein IDs	Majority protein IDs	Protein names	Gene names	Biotin site positions	1	2	3	1	2	3	1	2	3	1	2	3	1	2	3	1	2	3	1	2	3	1	2	3	1	2	3	t-test significant	E_01	E_02	E_03	E_01	E_02	E_03	E_01	E_02	E_03	P_01	P_02	P_03	P_01	P_02	P_03	P_01	P_02
P50109	P50109	Protein PSP2	Psp2	193;252;290	4.88933	4.86077	NaN	-1.59966	-1.90792	NaN	3.30809	2.98578	NaN	4.67495	4.60195	4.70674	-0.985845	-1.30376	-1.32681	3.67423	3.50653	3.334	-0.214374	-0.25882	NaN	0.613815	0.604166	NaN	0.36614	0.520749	NaN	+	23	21	33	23	21	33	23	21	33	8	1	0	8	1	0	8	1
Q12034	Q12034	Protein SLF1	Slf1		4.47389	NaN	NaN	0.30981	NaN	NaN	5.00228	NaN	NaN	4.55928	4.03775	4.91007	-0.712551	-1.12708	-1.10405	4.05875	2.97293	3.50004	0.0853896	NaN	NaN	-1.02236	NaN	NaN	-0.943528	NaN	NaN	+	5	11	6	5	11	6	5	11	6	2	0	0	2	0	0	2	0
P38701	P38701	40S ribosomal protein S20	Rps20	6;8	5.00787	4.00788	4.35875	-0.235174	-0.579152	-0.42114	4.69483	7.35545	3.93513	4.99181	4.07121	4.44116	-0.0488001	-0.489382	-0.292846	4.80947	7.57107	4.07185	-0.0160683	0.0633337	0.0824078	0.186374	0.0897694	0.128293	0.114634	0.215617	0.136716	+	9	9	11	9	9	11	9	9	11	11	10	12	11	10	12	11	10
P39015	P39015	Suppressor protein STM1	Stm1	23;27;244;260	4.10045	3.86527	3.91784	0.691168	0.603201	0.497135	4.83031	4.29856	4.50979	4.19065	4.08055	4.01525	0.585539	0.430499	0.369829	4.83132	4.45068	4.43816	0.0902039	0.215278	0.0974093	-0.105628	-0.172701	-0.127305	0.00100953	0.152118	-0.0716334	+	22	17	17	22	17	17	22	17	17	17	11	17	17	11	17	17	11
P35732	P35732	RNA polymerase II degradation factor 1	Def1	257	3.60587	3.62768	3.31841	-0.638035	-1.38815	-1.07569	3.04266	2.4232	2.09233	3.5363	3.72153	3.22715	-0.907738	-1.51643	-1.4432	2.71002	2.47046	1.69991	-0.0695647	0.0938482	-0.0912598	-0.269704	-0.128283	-0.367508	-0.332644	0.0472592	-0.392421	+	3	14	17	3	14	17	3	14	17	5	4	2	5	4	2	5	4
P25443	P25443	40S ribosomal protein S2	Rps2	10	3.88739	2.89922	3.30602	0.292629	0.318781	0.220102	4.26799	3.43476	3.63517	3.92248	3.08009	3.34408	0.406863	0.299596	0.331934	4.37058	3.5758	3.75007	0.0350914	0.180871	0.0380656	0.114234	-0.019185	0.111833	0.102591	0.14104	0.1149	+	13	8	11	13	8	11	13	8	11	18	15	18	18	15	18	18	15
Q02948	Q02948	Vacuolar protein sorting-associated protein 30	Vps30		2.11292	3.41841	4.10187	1.20644	0.193677	0.979043	2.14437	4.19648	10.2356	2.28799	3.59188	3.95639	1.04803	0.0881415	1.00662	3.40885	4.32596	10.2081	0.175077	0.173466	-0.145482	-0.158413	-0.105535	0.0275787	1.26448	0.129481	-0.0275132	+	1	1	1	1	1	1	1	1	1	3	2	2	3	2	2	3	2
P13856	P13856	Ras-related protein RSR1	Rsr1		3.06077	2.78317	3.74048	-1.61727	-1.42407	-1.94885	1.71906	1.38281	1.76242	3.1088	3.01637	3.13593	-1.35292	-1.40415	-1.29771	2.0224	1.63849	1.81664	0.0480243	0.233193	-0.604546	0.264356	0.0199154	0.651132	0.303342	0.255682	0.0542234	+	7	3	3	7	3	3	7	3	3	3	3	2	3	3	2	3	3
P36015	P36015	Synaptobrevin homolog YKT6	Ykt6	152	3.55886	2.82681	3.0928	-1.34942	-1.4794	-1.46415	2.07545	1.45037	1.82408	3.56814	2.97801	3.2057	-1.20576	-1.47149	-1.28146	2.23585	1.69086	1.92478	0.00927746	0.151202	0.112896	0.143655	0.00791302	0.182692	0.160404	0.240497	0.100709	+	11	12	13	11	12	13	11	12	13	14	12	10	14	12	10	14	12
Q02875	Q02875	SMY2 homolog 2	Syh1		2.95731	NaN	NaN	0.200866	NaN	NaN	3.05204	NaN	NaN	2.79897	2.28842	2.72328	-1.02093	-1.0546	-0.998904	1.94028	1.415	1.79863	-0.158337	NaN	NaN	-1.22179	NaN	NaN	-1.11176	NaN	NaN	+	2	12	13	2	12	13	2	12	13	3	0	0	3	0	0	3	0
P32909	P32909	Protein SMY2	Smy2		NaN	NaN	NaN	NaN	NaN	NaN	NaN	NaN	NaN	2.553	3.49901	2.69872	-0.872129	-0.979516	-0.905386	1.29113	2.6748	1.90296	NaN	NaN	NaN	NaN	NaN	NaN	NaN	NaN	NaN	+	7	9	12	7	9	12	7	9	12	0	1	0	0	1	0	0	1
P06105	P06105	Protein SCP160	Scp160		2.77187	2.92883	2.89302	0.0421316	2.18086	0.510853	2.74213	3.28397	9.01601	2.75809	3.0145	2.91224	-0.0889605	2.00781	0.372618	2.64692	3.16896	8.87952	-0.0137839	0.0856652	0.0192142	-0.131092	-0.173059	-0.138235	-0.0952038	-0.115004	-0.13649	+	8	49	52	8	49	52	8	49	52	62	39	26	62	39	26	62	39
P53297	P53297	PAB1-binding protein 1	Pbp1		3.28278	2.14617	2.9204	-1.42595	-1.04252	-0.919844	2.31771	1.26879	2.04826	3.26743	2.40118	2.98793	-1.5904	-1.41781	-1.35384	2.04848	1.04614	1.87007	-0.0153549	0.255012	0.0675305	-0.164448	-0.375291	-0.433993	-0.269234	-0.22265	-0.178192	+	4	12	14	4	12	14	4	12	14	7	4	2	7	4	2	7	4
P46683	P46683	Ankyrin repeat-containing protein YAR1	Yar1		2.83153	2.69528	NaN	0.0595061	0.394709	NaN	3.24287	3.09204	NaN	2.91986	2.90985	2.72452	0.829363	0.795684	0.757535	3.82089	3.69354	3.47716	0.0883315	0.214575	NaN	0.769856	0.400975	NaN	0.578021	0.601506	NaN	+	7	4	5	7	4	5	7	4	5	5	2	0	5	2	0	5	2
P04147	P04147	Polyadenylate-binding protein, cytoplasmic and nuclear	Pab1		1.77983	2.81014	3.49631	-0.0688779	-0.144655	0.0274127	1.64392	2.81817	3.24094	1.74943	2.90996	3.471	-0.198659	-0.295217	-0.118288	1.52632	2.7191	3.08212	-0.0304066	0.0998191	-0.0253123	-0.129781	-0.150561	-0.145701	-0.117599	-0.0990772	-0.158816	+	8	17	20	8	17	20	8	17	20	31	22	29	31	22	29	31	22
P00431	P00431	Cytochrome c peroxidase, mitochondrial	Ccp1		2.9136	2.88749	2.17486	-3.90698	-1.397	-0.926963	-1.17966	1.57695	1.31199	2.66264	3.12067	3.42427	-3.68233	-1.40423	-1.07698	-0.966658	1.74006	2.47259	-0.250962	0.233176	1.24941	0.224658	-0.00723156	-0.150017	0.213005	0.163112	1.1606	+	1	1	1	1	1	1	1	1	1	8	5	4	8	5	4	8	5
P29453	P29453	60S ribosomal protein L8-B	Rpl8b	6;15	2.55067	2.57444	2.6645	0.652679	0.59074	0.741771	3.29095	3.20704	3.38292	2.61326	2.83259	2.73552	0.548338	0.418136	0.631151	3.24504	3.29965	3.31798	0.0625803	0.258149	0.0710271	-0.104341	-0.172604	-0.11062	-0.0459079	0.0926134	-0.0649325	+	22	11	16	22	11	16	5	3	4	20	17	27	20	17	27	5	4
P25567	P25567	RNA-binding protein SRO9	Sro9		2.47001	2.65483	2.45514	-0.222547	0.127644	0.287269	2.21079	2.49555	3.02844	2.49232	2.78548	2.45269	0.552967	0.828794	0.918234	3.07108	3.30472	3.60288	0.022317	0.13065	-0.0024506	0.775514	0.70115	0.630965	0.860287	0.809167	0.574441	+	8	12	13	8	12	13	8	12	13	11	10	8	11	10	8	11	10
P25558	P25558	Bud site selection protein 3	Bud3	1220	2.52231	NaN	NaN	-0.465477	NaN	NaN	2.27711	NaN	NaN	2.72452	2.38285	2.13043	-0.483259	-0.676757	-0.854988	2.28244	1.46879	1.13323	0.202207	NaN	NaN	-0.0177822	NaN	NaN	0.00532815	NaN	NaN	+	5	7	12	5	7	12	5	7	12	4	0	0	4	0	0	4	0
P17076	P17076	60S ribosomal protein L8-A	Rpl8a	6;15	2.50911	2.61329	2.02315	0.648557	0.765048	0.798985	3.00873	3.57549	2.80725	2.55436	2.82674	2.04507	0.463099	0.376957	0.504671	2.87816	3.42371	2.58684	0.0452527	0.213454	0.0219215	-0.185458	-0.388091	-0.294314	-0.130571	-0.151779	-0.220412	+	22	10	16	5	2	4	5	2	4	20	17	26	5	4	5	5	4
P14127;P02407	P14127;P02407	40S ribosomal protein S17-B;40S ribosomal protein S17-A	Rps17a/b		2.02065	2.41405	2.65679	0.738603	0.437997	0.541113	2.68266	2.86765	3.24804	2.07224	2.65672	2.71482	0.841732	0.476433	0.602267	2.91985	3.09515	3.37712	0.0515935	0.24267	0.0580373	0.103128	0.0384361	0.0611541	0.237197	0.227495	0.129085	+	8	9	9	8	9	9	8	9	9	9	10	10	9	10	10	9	10
P39939;P39938	P39939;P39938	40S ribosomal protein S26-B;40S ribosomal protein S26-A	Rps26a/b		1.33128	2.54159	2.98344	1.52797	1.44485	1.37885	2.80718	3.94505	4.40217	1.40137	2.53024	3.04418	1.50269	1.5473	1.47768	2.88825	4.04037	4.54622	0.0700879	-0.0113525	0.0607434	-0.0252798	0.102457	0.0988237	0.081067	0.0953169	0.144046	+	2	2	3	2	2	3	2	2	3	3	3	3	3	3	3	3	3
P33442	P33442	40S ribosomal protein S1-A	Rps1a	243;248	2.0846	2.14073	2.06381	-0.269139	-0.196325	-0.380594	1.63302	1.93544	1.82285	2.10129	2.34337	2.08485	-0.251075	-0.309252	-0.352308	1.66385	2.06571	1.87943	0.0166871	0.202638	0.021043	0.0180643	-0.112927	0.0282862	0.0308304	0.130272	0.0565835	+	21	14	18	4	3	5	4	3	5	24	19	23	6	5	5	6	5
P01120	P01120	Ras-like protein 2	Ras2	5	2.14559	1.86766	2.18294	-1.11646	-0.557932	-0.949743	1.31536	1.18467	1.28047	2.23013	2.14153	2.17345	-0.796611	-0.82286	-0.774059	1.63729	1.4204	1.50253	0.0845327	0.273866	-0.00949054	0.319849	-0.264928	0.175684	0.321928	0.235727	0.222063	+	13	10	11	13	10	11	13	10	11	8	6	4	8	6	4	8	6
P05030;P19657	P05030;P19657	Plasma membrane ATPase 1;Plasma membrane ATPase 2	Pma1;Pma2		2.66826	1.64871	1.85421	-1.31653	-1.30273	-0.902155	1.43305	0.567535	1.24772	2.58433	1.58355	1.83018	-1.44552	-1.47301	-1.01821	1.22287	0.388134	1.08882	-0.0839282	-0.0651587	-0.024036	-0.128992	-0.17028	-0.116051	-0.210179	-0.1794	-0.158896	+	1	6	7	1	6	7	1	6	7	38	32	30	38	32	30	38	32
P34167	P34167	Eukaryotic translation initiation factor 4B	Tif3		1.51442	2.19711	2.15051	0.0749854	0.0369448	0.153804	1.67289	2.03544	2.43432	1.51887	2.25161	2.17312	0.303342	0.232292	0.166587	1.85443	2.39912	2.48715	0.0044504	0.0544972	0.0226101	0.228357	0.195348	0.0127833	0.181548	0.363676	0.0528332	+	10	22	25	10	22	25	10	22	25	25	11	13	25	11	13	25	11
P06634	P06634	ATP-dependent RNA helicase DED1	Ded1		1.14192	1.94563	1.9143	-0.020603	0.0329725	-0.0594185	0.998083	1.96874	1.9558	1.18754	2.00052	1.95349	0.475604	0.446891	0.325847	1.55203	2.45736	2.35896	0.045625	0.0548868	0.0391917	0.496207	0.413919	0.385265	0.55395	0.488618	0.403159	+	2	14	20	2	14	20	2	11	17	31	23	25	31	23	25	26	20
P38116	P38116	ADP-ribosylation factor-like protein 1	Arl1		1.594	1.6378	1.67815	-0.823238	-1.43102	-1.10867	0.525057	0.449782	0.345456	1.67572	1.82761	1.6802	-0.434773	-0.955732	-0.530843	1.10346	1.03224	0.986447	0.0817206	0.189812	0.00205012	0.388465	0.475292	0.577828	0.578407	0.58246	0.640991	+	2	3	3	2	3	3	2	3	3	7	9	6	7	9	6	7	9
P53235	P53235	Eukaryotic translation initiation factor 2A	Ygr054w		1.54764	1.71466	1.6435	0.849733	0.753723	0.881615	2.40802	2.59999	2.6564	1.49704	1.85215	1.71113	0.88409	0.760774	0.904657	2.42921	2.68446	2.62279	-0.0506062	0.137489	0.0676364	0.0343565	0.00705191	0.0230425	0.0211954	0.0844725	-0.0336138	+	3	15	17	3	15	17	3	15	17	22	13	8	22	13	8	22	13
P23248	P23248	40S ribosomal protein S1-B	Rps1b	248	1.6977	1.45453	1.55645	-0.402948	-0.295925	-0.351624	1.32731	1.19823	1.27058	1.73365	1.66914	1.61162	-0.174345	-0.273308	-0.236724	1.52832	1.47228	1.42218	0.0359488	0.214608	0.0551715	0.228603	0.0226164	0.1149	0.201006	0.274053	0.151599	+	21	14	18	21	14	18	4	3	5	24	19	24	24	19	24	6	5
P36139	P36139	Protein PET10	Pet10		1.54132	1.21072	1.39255	-0.633268	-0.577012	-0.619708	0.934349	0.826666	0.733833	1.41461	1.21531	1.21367	-0.60909	-0.673141	-0.597518	0.806035	0.66175	0.504366	-0.126709	0.0045951	-0.178874	0.0241777	-0.0961287	0.0221902	-0.128314	-0.164917	-0.229467	+	9	5	8	9	5	8	9	5	8	18	13	12	18	13	12	18	13
P30771	P30771	ATP-dependent helicase NAM7	Nam7		0.979724	1.53404	1.52322	0.173801	-0.0328048	0.0252362	1.29719	1.27008	1.28428	0.911397	2.25085	2.11179	0.654894	0.268315	0.00992034	1.76082	2.34053	1.94658	-0.0683267	0.716813	0.588574	0.481092	0.301119	-0.0153158	0.463622	1.07046	0.662297	+	1	6	7	1	6	7	1	6	7	20	3	2	20	3	2	20	3
Q03497	Q03497	Serine/threonine-protein kinase STE20	Ste20		1.00222	NaN	NaN	-0.179281	NaN	NaN	0.749795	NaN	NaN	1.10613	0.817155	0.731398	-0.0583978	0.105544	0.207268	0.974823	1.05769	0.909043	0.103906	NaN	NaN	0.120883	NaN	NaN	0.225028	NaN	NaN	+	2	6	11	2	6	11	2	6	11	2	0	0	2	0	0	2	0
Q04067	Q04067	Eukaryotic translation initiation factor 3 subunit G	Tif35		1.11497	0.999518	0.851465	-0.0203165	0.0266464	0.356214	1.48618	1.2322	1.15354	1.20344	1.10796	1.01756	0.20964	0.163756	0.397036	1.75856	1.51813	1.44938	0.0884695	0.108441	0.166098	0.229957	0.13711	0.0408223	0.272382	0.285935	0.295841	+	10	7	6	10	7	6	10	7	6	8	7	8	8	7	8	8	7
P06101	P06101	Hsp90 co-chaperone Cdc37	Cdc37	357	0.834135	0.924762	1.04294	0.027557	-0.0806251	0.00687277	0.74247	0.65126	0.977691	0.786597	0.764616	0.73574	0.430606	0.253142	0.336283	1.1123	1.03055	0.938173	-0.0475383	-0.160146	-0.307195	0.403049	0.333767	0.329411	0.369829	0.379288	-0.0395179	+	5	10	6	5	10	6	5	10	6	18	5	1	18	5	1	18	5
P38828	P38828	Protein LSM12	Lsm12		0.990715	0.809337	1.00055	-0.0652357	-0.218622	-0.18912	0.748053	0.651234	0.768753	1.0192	0.930133	0.921254	-0.00643435	-0.109997	-0.0134362	0.90134	0.815248	0.98499	0.0284841	0.120796	-0.0792927	0.0588013	0.108625	0.175684	0.153287	0.164014	0.216238	+	8	7	9	8	7	9	8	7	9	8	9	10	8	9	10	8	9
P43594	P43594	MICOS complex subunit MIC19	Mic19		1.0087	0.91787	0.872448	-0.812791	-1.00427	-1.66268	-0.407656	0.19758	-0.57061	0.910149	0.919588	0.710496	-1.30714	-1.35424	-1.62861	-0.622399	-0.334243	-0.787866	-0.0985544	0.00171777	-0.161952	-0.494353	-0.349971	0.0340749	-0.214742	-0.531823	-0.217256	+	4	2	3	4	2	3	4	2	3	5	6	4	5	6	4	5	6
O14467	O14467	Multiprotein-bridging factor 1	Mbf1		0.779917	1.13669	0.825802	-0.363581	-0.333243	-0.479711	0.635171	0.945279	0.257983	0.939925	1.50598	1.00967	0.0209111	-0.0172127	-0.166697	1.18656	1.48352	0.774502	0.160008	0.369296	0.183867	0.384492	0.31603	0.313014	0.551393	0.53824	0.51652	+	4	2	4	4	2	4	4	2	4	9	5	8	9	5	8	9	5
P04449	P04449	60S ribosomal protein L24-A	Rpl24a	149	0.566648	0.997786	0.837667	0.157356	0.22131	0.37183	1.03761	1.0228	1.26345	0.683043	1.31811	0.940396	0.0539454	-0.0969617	0.198494	1.05068	1.02496	1.20314	0.116395	0.320324	0.102729	-0.10341	-0.318272	-0.173336	0.0130691	0.00216244	-0.060307	+	2	4	2	2	4	2	0	0	0	9	6	8	9	6	8	2	2
P07260	P07260	Eukaryotic translation initiation factor 4E	Cdc33		0.931437	0.773355	0.686821	0.399622	0.662027	0.704279	1.72741	1.46921	1.50482	1.01666	0.978918	0.77638	0.553557	0.667211	0.759752	1.91594	1.68916	1.69296	0.0852212	0.205563	0.0895589	0.153935	0.00518438	0.0554733	0.188528	0.219958	0.188148	+	7	7	7	7	7	7	7	7	7	12	11	12	12	11	12	12	11
Q12434	Q12434	Rho GDP-dissociation inhibitor	Rdi1		0.882247	0.553808	0.857027	-0.61239	-0.892815	-0.556772	0.32891	-0.280891	0.259226	0.87419	0.799998	0.802109	-0.0745474	-0.338177	-0.0805455	0.84543	0.329526	0.722116	-0.00805654	0.24619	-0.0549179	0.537843	0.554638	0.476226	0.51652	0.610417	0.46289	+	6	1	3	6	1	3	6	1	3	11	10	10	11	10	10	11	10
P10081	P10081	ATP-dependent RNA helicase eIF4A	Tif1		0.503933	0.733823	0.733342	-0.302492	-0.29663	-0.18411	0.17195	0.649859	0.829702	0.465918	0.699185	0.713426	-0.148817	-0.106964	-0.0287489	0.298658	0.863859	1.01557	-0.0380147	-0.0346383	-0.0199154	0.153676	0.189666	0.155361	0.126709	0.214	0.185867	+	14	6	6	14	6	6	14	6	6	28	25	28	28	25	28	28	25
Abbreviatons: E = Eluate; P = Proteome; SILAC = Stable isotope labeling with amino acids in cell culture; L = light, M = medium, H = heavy
[truncated: 71 more columns]

## Sheet: Table S3
Table S3. Proteins identified in the Rps3 microenvironment in two of three biological replicates.					log2 SILAC ratios
					Averaged values
					Eluate - Proteome			Eluate			Proteome			Eluate ratios									Proteome Ratios
					ASC1 RPS3-birA* / ASC1 RPL5-birA*	asc1- RPS3-birA* / ASC1 RPS3-birA*	asc1- RPS3-birA* / ASC1 RPL5-birA*	ASC1 RPS3-birA* / ASC1 RPL5-birA*	asc1- RPS3-birA* / ASC1 RPS3-birA*	asc1- RPS3-birA* / ASC1 RPL5-birA*	ASC1 RPS3-birA* / ASC1 RPL5-birA*	asc1- RPS3-birA* / ASC1 RPS3-birA*	asc1- RPS3-birA* / ASC1 RPL5-birA*	ASC1 RPS3-birA* / ASC1 RPL5-birA*			asc1- RPS3-birA* / ASC1 RPS3-birA*			asc1- RPS3-birA* / ASC1 RPL5-birA*			ASC1 RPS3-birA* / ASC1 RPL5-birA*			asc1- RPS3-birA* / ASC1 RPS3-birA*			asc1- RPS3-birA* / ASC1 RPL5-birA*			Number peptides			Number razor + unique peptides			Number unique peptides			Number peptides			Number razor + unique peptides			Number unique peptides
Protein IDs	Majority protein IDs	Protein names	Gene names	Biotin site positions										1	2	3	1	2	3	1	2	3	1	2	3	1	2	3	1	2	3	E_01	E_02	E_03	E_01	E_02	E_03	E_01	E_02	E_03	P_01	P_02	P_03	P_01	P_02	P_03	P_01	P_02	P_03
P22147	P22147	5-3 exoribonuclease 1	Xrn1		2.16465	-0.271638	2.03812	2.18445	-0.682039	1.60466	0.0198087	-0.4104	-0.433453	NaN	2.33876	2.03015	NaN	-0.948809	-0.415268	NaN	1.54439	1.66494	0.0106865	0.0389248	0.00981478	-0.421245	-0.52168	-0.288276	-0.402149	-0.411944	-0.486267	0	5	4	0	5	4	0	5	4	43	19	7	43	19	7	43	19	7
P31384	P31384	Glucose-repressible alcohol dehydrogenase transcriptional effector	Ccr4		1.2771	0.224638	1.6138	1.05702	-0.137724	1.03784	-0.220082	-0.362362	-0.575959	NaN	1.20613	0.907901	NaN	-0.360601	0.0851526	NaN	1.12327	0.952408	-0.220082	NaN	NaN	-0.362362	NaN	NaN	-0.575959	NaN	NaN	0	7	4	0	7	4	0	7	4	5	0	0	5	0	0	5	0	0
P34078	P34078	Protein LTV1	Ltv1		2.15673	0.825221	4.34091	2.4754	0.71308	4.28458	0.318665	-0.112141	-0.0563325	NaN	2.33956	2.61123	NaN	0.808673	0.617487	NaN	5.30816	3.261	0.733052	NaN	-0.095722	-0.317031	NaN	0.0927488	-0.111539	NaN	-0.00112572	0	9	6	0	9	6	0	9	6	1	0	1	1	0	1	1	0	1
P34761	P34761	Protein WHI3	Whi3		1.62723	-0.357257	1.63414	1.50491	-0.497539	1.21707	-0.122318	-0.140282	-0.417072	1.0138	1.99602	NaN	-0.650136	-0.344941	NaN	0.668482	1.76566	NaN	-0.147567	-0.165301	-0.0540844	0.0398403	-0.551268	0.0905825	-0.181837	-0.613785	-0.455594	3	3	0	3	3	0	3	3	0	2	1	3	2	1	3	2	1	3
P38249	P38249	Eukaryotic translation initiation factor 3 subunit A	Rpg1		2.88903	0.343278	3.2915	2.94313	0.49653	3.49227	0.0540958	0.153252	0.200765	NaN	2.68733	3.19892	NaN	0.46289	0.530171	NaN	3.19533	3.78921	0.0279397	0.0504726	0.083875	0.14952	0.166844	0.143393	0.191436	0.196859	0.214	0	26	21	0	26	21	0	26	21	45	32	30	45	32	30	45	32	30
P39517	P39517	ATP-dependent RNA helicase DHH1	Dhh1		1.46966	0.248583	1.9335	1.42729	-0.0615478	1.59215	-0.0423719	-0.310131	-0.341351	NaN	1.79551	1.05907	NaN	-0.10524	-0.0178552	NaN	1.80641	1.3779	-0.0237521	-0.154583	0.0512197	-0.0725435	-0.333371	-0.524479	-0.161347	-0.404974	-0.457732	0	4	5	0	4	5	0	4	5	13	6	3	13	6	3	13	6	3
P39935	P39935	Eukaryotic initiation factor 4F subunit p150	Tif4631		2.10169	0.0616753	2.08722	2.13304	0.196748	2.29544	0.0313516	0.135073	0.20822	NaN	2.00613	2.25994	NaN	0.131063	0.262433	NaN	2.19055	2.40032	0.00797118	0.12466	-0.0385766	0.280838	0.0607391	0.063641	0.288063	0.207643	0.128953	0	9	12	0	9	12	0	6	9	34	17	13	34	17	13	31	14	11
P39936	P39936	Eukaryotic initiation factor 4F subunit p130	Tif4632		1.57908	-0.0538173	1.57742	1.83897	0.293084	2.15118	0.259893	0.346901	0.573762	NaN	1.52446	2.15348	NaN	0.436908	0.149259	NaN	2.14189	2.16047	-0.0965318	0.111228	0.764984	0.763497	0.175557	0.10165	0.67726	0.260026	0.784001	0	10	9	0	7	6	0	7	6	14	7	3	11	4	1	11	4	1
P47048	P47048	Uncharacterized protein YJL049W	Chm4		NaN	NaN	NaN	1.06515	-0.49086	0.261429	NaN	NaN	NaN	NaN	0.597343	1.53295	NaN	-0.503957	-0.477763	NaN	0.0863761	0.436482	NaN	NaN	NaN	NaN	NaN	NaN	NaN	NaN	NaN	0	4	5	0	4	5	0	4	5	0	0	0	0	0	0	0	0	0
P53741	P53741	UBP3-associated protein BRE5	Bre5	366	3.47473	-1.07128	2.38601	3.36401	-1.64439	1.66358	-0.110713	-0.573105	-0.722439	NaN	2.65281	4.07522	NaN	-1.57708	-1.7117	NaN	1.06336	2.26379	-0.0720373	-0.149389	NaN	-0.442732	-0.703478	NaN	-0.662506	-0.782372	NaN	1	7	16	1	7	16	1	7	16	8	1	0	8	1	0	8	1	0
P53866	P53866	Protein SQS1	Sqs1		NaN	NaN	NaN	0.872298	-0.334701	0.495895	NaN	NaN	NaN	NaN	0.783762	0.960834	NaN	-0.521018	-0.148385	NaN	0.49211	0.49968	NaN	NaN	NaN	NaN	NaN	NaN	NaN	NaN	NaN	0	4	3	0	4	3	0	4	3	1	0	0	1	0	0	1	0	0
P53898	P53898	Protein NSG2	Nsg2	70	2.10068	-0.996136	1.39762	2.26241	-0.649131	1.81788	0.161733	0.347005	0.42026	2.28083	NaN	2.244	-0.628452	NaN	-0.669809	1.96569	NaN	1.67007	0.11677	0.362139	0.00628943	-0.0496809	0.032242	1.05846	-0.0218776	0.237564	1.04509	5	1	4	5	1	4	5	1	4	6	4	1	6	4	1	6	4	1
P53905	P53905	U6 snRNA-associated Sm-like protein LSm7	Lsm7		2.32414	-0.292289	1.88679	2.23485	-0.338137	1.95881	-0.0892869	-0.0458478	0.0720244	NaN	2.09136	2.37834	NaN	-0.259755	-0.416519	NaN	1.85519	2.06243	-0.0760118	0.0336729	-0.225522	0.0480967	0.0394191	-0.225059	0.0641931	0.110497	0.0413831	0	2	2	0	2	2	0	2	2	4	2	5	4	2	5	4	2	5
Q01477	Q01477	Ubiquitin carboxyl-terminal hydrolase 3	Ubp3		2.6401	-1.12329	1.55737	2.66441	-1.53474	1.24886	0.0243154	-0.411456	-0.308507	NaN	1.91817	3.41066	NaN	-1.48572	-1.58377	NaN	0.765195	1.73253	-0.147437	0.20073	0.019653	-0.193057	-0.340039	-0.701271	-0.327222	0.0100636	-0.608364	0	17	18	0	17	18	0	17	18	11	6	5	11	6	5	11	6	5
Q03529	Q03529	Ceramide very long chain fatty acid hydroxylase SCS7	Scs7		1.12922	-1.11739	0.0274958	1.50308	-0.971792	0.655636	0.373862	0.145598	0.62814	NaN	1.2837	1.72247	NaN	-1.13603	-0.807553	NaN	0.373175	0.938098	0.115363	0.63236	NaN	-0.687219	0.978415	NaN	-0.322127	1.57841	NaN	0	5	3	0	5	3	0	5	3	3	2	0	3	2	0	3	2	0
Q03640	Q03640	Tricalbin-3	Tcb3		2.36506	-1.1946	1.31069	2.30939	-1.27591	1.06547	-0.0556726	-0.0813083	-0.245215	NaN	2.14541	2.47337	NaN	-1.32945	-1.22236	NaN	0.884168	1.24677	-0.0164963	-0.0287105	-0.121811	-0.10953	-0.29596	0.161565	-0.126061	-0.395378	-0.214207	1	5	8	1	5	8	1	5	8	33	16	8	33	16	8	33	16	8
Q05506	Q05506	Arginine--tRNA ligase, cytoplasmic	Ydr341c		0.703254	-0.0469618	0.403313	0.708285	0.228723	0.685184	0.00503123	0.275684	0.281871	NaN	0.604389	0.812182	NaN	0.0988237	0.358621	NaN	0.467175	0.903193	-0.0295589	0.02922	0.0154326	0.231678	0.318461	0.276913	0.193456	0.372506	0.27965	0	9	21	0	9	21	0	9	20	42	32	31	42	32	31	41	31	30
Q05580	Q05580	E3 ubiquitin-protein ligase HEL2	Hel2		2.67992	-3.19608	-0.712895	2.42303	-3.62109	-1.39027	-0.25689	-0.425017	-0.67738	NaN	1.61268	3.23338	NaN	-3.5905	-3.65169	NaN	-2.30986	-0.470689	-0.25689	NaN	NaN	-0.425017	NaN	NaN	-0.67738	NaN	NaN	1	6	10	1	6	10	1	6	10	2	0	0	2	0	0	2	0	0
Q08954	Q08954	Smr domain-containing protein YPL199C	Ypl199c		3.09453	-1.61404	1.8484	3.14518	-1.23981	2.23342	0.0506494	0.374231	0.385017	3.98464	NaN	2.30572	-1.48989	NaN	-0.989736	3.09673	NaN	1.37011	0.05954	NaN	0.0417587	0.256045	NaN	0.492417	0.22367	NaN	0.546364	4	0	2	4	0	2	4	0	2	6	0	1	6	0	1	6	0	1
Abbreviatons: E = Eluate; P = Proteome; SILAC = Stable isotope labeling with amino acids in cell culture; L = light, M = medium, H = heavy
[truncated: 68 more columns]

## Sheet: Table S4
Table S4. Proteins identified in the Rps3 microenvironment with Asc1-dependence in three biological replicates.					log2 SILAC ratios
					Eluate ratios - Proteome ratios									Eluate ratios									Proteome Ratios
					ASC1 RPS3-birA* / ASC1 RPL5-birA*			asc1- RPS3-birA* / ASC1 RPS3-birA*			asc1- RPS3-birA* / ASC1 RPL5-birA*			ASC1 RPS3-birA* / ASC1 RPL5-birA*			asc1- RPS3-birA* / ASC1 RPS3-birA*			asc1- RPS3-birA* / ASC1 RPL5-birA*			ASC1 RPS3-birA* / ASC1 RPL5-birA*			asc1- RPS3-birA* / ASC1 RPS3-birA*			asc1- RPS3-birA* / ASC1 RPL5-birA*				Number peptides			Number razor + unique peptides			Number unique peptides			Number peptides			Number razor + unique peptides			Number unique peptides
Protein IDs	Majority protein IDs	Protein names	Gene names	Biotin site positions	1	2	3	1	2	3	1	2	3	1	2	3	1	2	3	1	2	3	1	2	3	1	2	3	1	2	3	t-test significant	E_01	E_02	E_03	E_01	E_02	E_03	E_01	E_02	E_03	P_01	P_02	P_03	P_01	P_02	P_03	P_01	P_02
P38063	P38063	Ribose-phosphate pyrophosphokinase 4	Prs4		-0.156922	-0.520698	-0.925729	1.51503	1.97099	1.84379	1.70681	1.35844	1.24391	0.00060594	-0.502025	-0.642378	1.80876	2.06833	2.30521	1.94291	1.64579	1.90018	0.157528	0.0186734	0.283351	0.293724	0.0973411	0.461424	0.236095	0.287354	0.656268	+	2	6	5	2	6	5	2	5	4	6	6	4	5	5	3	3	4
P05750	P05750	40S ribosomal protein S3	Rps3	185;200;212	0.29091	0.352117	1.33303	1.50359	1.96526	1.39126	2.10988	2.23223	3.50354	0.327747	0.675236	0.85173	1.43253	1.87712	1.35344	1.97269	2.80016	3.27729	0.0368366	0.323119	-0.481299	-0.0710575	-0.0881474	-0.0378286	-0.137188	0.567935	-0.226257	+	18	15	20	18	15	20	18	15	20	19	14	20	19	14	20	19	14
P39939;P39938	P39939;P39938	40S ribosomal protein S26-B;40S ribosomal protein S26-A	Rps26a/b		1.33128	2.54159	2.98344	1.52797	1.44485	1.37885	2.80718	3.94505	4.40217	1.40137	2.53024	3.04418	1.50269	1.5473	1.47768	2.88825	4.04037	4.54622	0.0700879	-0.0113525	0.0607434	-0.0252798	0.102457	0.0988237	0.081067	0.0953169	0.144046	+	2	2	3	2	2	3	2	2	3	3	3	3	3	3	3	3	3
Q08444	Q08444	20S-pre-rRNA D-site endonuclease NOB1	Nob1		1.12201	NaN	0.0223567	0.537706	NaN	1.14381	1.56085	NaN	1.36393	1.08638	0.840371	0.772875	0.767909	0.933044	0.846152	1.77808	1.82244	1.81357	-0.0356239	NaN	0.750518	0.230203	NaN	-0.297662	0.217231	NaN	0.449641	+	2	2	2	2	2	2	2	2	2	4	0	1	4	0	1	4	0
P53235	P53235	Eukaryotic translation initiation factor 2A	Ygr054w		1.54764	1.71466	1.6435	0.849733	0.753723	0.881615	2.40802	2.59999	2.6564	1.49704	1.85215	1.71113	0.88409	0.760774	0.904657	2.42921	2.68446	2.62279	-0.0506062	0.137489	0.0676364	0.0343565	0.00705191	0.0230425	0.0211954	0.0844725	-0.0336138	+	3	15	17	3	15	17	3	15	17	22	13	8	22	13	8	22	13
P17076	P17076	60S ribosomal protein L8-A	Rpl8a	6;15	2.50911	2.61329	2.02315	0.648557	0.765048	0.798985	3.00873	3.57549	2.80725	2.55436	2.82674	2.04507	0.463099	0.376957	0.504671	2.87816	3.42371	2.58684	0.0452527	0.213454	0.0219215	-0.185458	-0.388091	-0.294314	-0.130571	-0.151779	-0.220412	+	22	10	16	5	2	4	5	2	4	20	17	26	5	4	5	5	4
P29453	P29453	60S ribosomal protein L8-B	Rpl8b	6;15	2.55067	2.57444	2.6645	0.652679	0.59074	0.741771	3.29095	3.20704	3.38292	2.61326	2.83259	2.73552	0.548338	0.418136	0.631151	3.24504	3.29965	3.31798	0.0625803	0.258149	0.0710271	-0.104341	-0.172604	-0.11062	-0.0459079	0.0926134	-0.0649325	+	22	11	16	22	11	16	5	3	4	20	17	27	20	17	27	5	4
P39015	P39015	Suppressor protein STM1	Stm1	23;27;244;260	4.10045	3.86527	3.91784	0.691168	0.603201	0.497135	4.83031	4.29856	4.50979	4.19065	4.08055	4.01525	0.585539	0.430499	0.369829	4.83132	4.45068	4.43816	0.0902039	0.215278	0.0974093	-0.105628	-0.172701	-0.127305	0.00100953	0.152118	-0.0716334	+	22	17	17	22	17	17	22	17	17	17	11	17	17	11	17	17	11
P07260	P07260	Eukaryotic translation initiation factor 4E	Cdc33		0.931437	0.773355	0.686821	0.399622	0.662027	0.704279	1.72741	1.46921	1.50482	1.01666	0.978918	0.77638	0.553557	0.667211	0.759752	1.91594	1.68916	1.69296	0.0852212	0.205563	0.0895589	0.153935	0.00518438	0.0554733	0.188528	0.219958	0.188148	+	7	7	7	7	7	7	7	7	7	12	11	12	12	11	12	12	11
P25558	P25558	Bud site selection protein 3	Bud3	1220	2.52231	NaN	NaN	-0.465477	NaN	NaN	2.27711	NaN	NaN	2.72452	2.38285	2.13043	-0.483259	-0.676757	-0.854988	2.28244	1.46879	1.13323	0.202207	NaN	NaN	-0.0177822	NaN	NaN	0.00532815	NaN	NaN	+	5	7	12	5	7	12	5	7	12	4	0	0	4	0	0	4	0
P36139	P36139	Protein PET10	Pet10		1.54132	1.21072	1.39255	-0.633268	-0.577012	-0.619708	0.934349	0.826666	0.733833	1.41461	1.21531	1.21367	-0.60909	-0.673141	-0.597518	0.806035	0.66175	0.504366	-0.126709	0.0045951	-0.178874	0.0241777	-0.0961287	0.0221902	-0.128314	-0.164917	-0.229467	+	9	5	8	9	5	8	9	5	8	18	13	12	18	13	12	18	13
P01120	P01120	Ras-like protein 2	Ras2	5	2.14559	1.86766	2.18294	-1.11646	-0.557932	-0.949743	1.31536	1.18467	1.28047	2.23013	2.14153	2.17345	-0.796611	-0.82286	-0.774059	1.63729	1.4204	1.50253	0.0845327	0.273866	-0.00949054	0.319849	-0.264928	0.175684	0.321928	0.235727	0.222063	+	13	10	11	13	10	11	13	10	11	8	6	4	8	6	4	8	6
P32909	P32909	Protein SMY2	Smy2		NaN	NaN	NaN	NaN	NaN	NaN	NaN	NaN	NaN	2.553	3.49901	2.69872	-0.872129	-0.979516	-0.905386	1.29113	2.6748	1.90296	NaN	NaN	NaN	NaN	NaN	NaN	NaN	NaN	NaN	+	7	9	12	7	9	12	7	9	12	0	1	0	0	1	0	0	1
P35732	P35732	RNA polymerase II degradation factor 1	Def1	257	3.60587	3.62768	3.31841	-0.638035	-1.38815	-1.07569	3.04266	2.4232	2.09233	3.5363	3.72153	3.22715	-0.907738	-1.51643	-1.4432	2.71002	2.47046	1.69991	-0.0695647	0.0938482	-0.0912598	-0.269704	-0.128283	-0.367508	-0.332644	0.0472592	-0.392421	+	3	14	17	3	14	17	3	14	17	5	4	2	5	4	2	5	4
P38116	P38116	ADP-ribosylation factor-like protein 1	Arl1		1.594	1.6378	1.67815	-0.823238	-1.43102	-1.10867	0.525057	0.449782	0.345456	1.67572	1.82761	1.6802	-0.434773	-0.955732	-0.530843	1.10346	1.03224	0.986447	0.0817206	0.189812	0.00205012	0.388465	0.475292	0.577828	0.578407	0.58246	0.640991	+	2	3	3	2	3	3	2	3	3	7	9	6	7	9	6	7	9
P53297	P53297	PAB1-binding protein 1	Pbp1		3.28278	2.14617	2.9204	-1.42595	-1.04252	-0.919844	2.31771	1.26879	2.04826	3.26743	2.40118	2.98793	-1.5904	-1.41781	-1.35384	2.04848	1.04614	1.87007	-0.0153549	0.255012	0.0675305	-0.164448	-0.375291	-0.433993	-0.269234	-0.22265	-0.178192	+	4	12	14	4	12	14	4	12	14	7	4	2	7	4	2	7	4
P43594	P43594	MICOS complex subunit MIC19	Mic19		1.0087	0.91787	0.872448	-0.812791	-1.00427	-1.66268	-0.407656	0.19758	-0.57061	0.910149	0.919588	0.710496	-1.30714	-1.35424	-1.62861	-0.622399	-0.334243	-0.787866	-0.0985544	0.00171777	-0.161952	-0.494353	-0.349971	0.0340749	-0.214742	-0.531823	-0.217256	+	4	2	3	4	2	3	4	2	3	5	6	4	5	6	4	5	6
P05030;P19657	P05030;P19657	Plasma membrane ATPase 1;Plasma membrane ATPase 2	Pma1;Pma2		2.66826	1.64871	1.85421	-1.31653	-1.30273	-0.902155	1.43305	0.567535	1.24772	2.58433	1.58355	1.83018	-1.44552	-1.47301	-1.01821	1.22287	0.388134	1.08882	-0.0839282	-0.0651587	-0.024036	-0.128992	-0.17028	-0.116051	-0.210179	-0.1794	-0.158896	+	1	6	7	1	6	7	1	6	7	38	32	30	38	32	30	38	32
P36015	P36015	Synaptobrevin homolog YKT6	Ykt6	152	3.55886	2.82681	3.0928	-1.34942	-1.4794	-1.46415	2.07545	1.45037	1.82408	3.56814	2.97801	3.2057	-1.20576	-1.47149	-1.28146	2.23585	1.69086	1.92478	0.00927746	0.151202	0.112896	0.143655	0.00791302	0.182692	0.160404	0.240497	0.100709	+	11	12	13	11	12	13	11	12	13	14	12	10	14	12	10	14	12
P13856	P13856	Ras-related protein RSR1	Rsr1		3.06077	2.78317	3.74048	-1.61727	-1.42407	-1.94885	1.71906	1.38281	1.76242	3.1088	3.01637	3.13593	-1.35292	-1.40415	-1.29771	2.0224	1.63849	1.81664	0.0480243	0.233193	-0.604546	0.264356	0.0199154	0.651132	0.303342	0.255682	0.0542234	+	7	3	3	7	3	3	7	3	3	3	3	2	3	3	2	3	3
P50109	P50109	Protein PSP2	Psp2	193;252;290	4.88933	4.86077	NaN	-1.59966	-1.90792	NaN	3.30809	2.98578	NaN	4.67495	4.60195	4.70674	-0.985845	-1.30376	-1.32681	3.67423	3.50653	3.334	-0.214374	-0.25882	NaN	0.613815	0.604166	NaN	0.36614	0.520749	NaN	+	23	21	33	23	21	33	23	21	33	8	1	0	8	1	0	8	1
Abbreviatons: E = Eluate; P = Proteome; SILAC = Stable isotope labeling with amino acids in cell culture; L = light, M = medium, H = heavy
[truncated: 71 more columns]

## Sheet: Table S5
Table S5. Proteins identified in the Rps3 microenvironment with Asc1-dependence in two of three biological replicates.					log2 SILAC ratios
					Averaged values
					Eluate - Proteome			Eluate			Proteome			Eluate ratios									Proteome Ratios
					ASC1 RPS3-birA* / ASC1 RPL5-birA*	asc1- RPS3-birA* / ASC1 RPS3-birA*	asc1- RPS3-birA* / ASC1 RPL5-birA*	ASC1 RPS3-birA* / ASC1 RPL5-birA*	asc1- RPS3-birA* / ASC1 RPS3-birA*	asc1- RPS3-birA* / ASC1 RPL5-birA*	ASC1 RPS3-birA* / ASC1 RPL5-birA*	asc1- RPS3-birA* / ASC1 RPS3-birA*	asc1- RPS3-birA* / ASC1 RPL5-birA*	ASC1 RPS3-birA* / ASC1 RPL5-birA*			asc1- RPS3-birA* / ASC1 RPS3-birA*			asc1- RPS3-birA* / ASC1 RPL5-birA*			ASC1 RPS3-birA* / ASC1 RPL5-birA*			asc1- RPS3-birA* / ASC1 RPS3-birA*			asc1- RPS3-birA* / ASC1 RPL5-birA*			Number peptides			Number razor + unique peptides			Number unique peptides			Number peptides			Number razor + unique peptides			Number unique peptides
Protein IDs	Majority protein IDs	Protein names	Gene names	Biotin site positions										1	2	3	1	2	3	1	2	3	1	2	3	1	2	3	1	2	3	E_01	E_02	E_03	E_01	E_02	E_03	E_01	E_02	E_03	P_01	P_02	P_03	P_01	P_02	P_03	P_01	P_02	P_03
P34078	P34078	Protein LTV1	Ltv1		2.15673	0.825221	4.34091	2.4754	0.71308	4.28458	0.318665	-0.112141	-0.0563325	NaN	2.33956	2.61123	NaN	0.808673	0.617487	NaN	5.30816	3.261	0.733052	NaN	-0.095722	-0.317031	NaN	0.0927488	-0.111539	NaN	-0.00112572	0	9	6	0	9	6	0	9	6	1	0	1	1	0	1	1	0	1
P53741	P53741	UBP3-associated protein BRE5	Bre5	366	3.47473	-1.07128	2.38601	3.36401	-1.64439	1.66358	-0.110713	-0.573105	-0.722439	NaN	2.65281	4.07522	NaN	-1.57708	-1.7117	NaN	1.06336	2.26379	-0.0720373	-0.149389	NaN	-0.442732	-0.703478	NaN	-0.662506	-0.782372	NaN	1	7	16	1	7	16	1	7	16	8	1	0	8	1	0	8	1	0
P53898	P53898	Protein NSG2	Nsg2	70	2.10068	-0.996136	1.39762	2.26241	-0.649131	1.81788	0.161733	0.347005	0.42026	2.28083	NaN	2.244	-0.628452	NaN	-0.669809	1.96569	NaN	1.67007	0.11677	0.362139	0.00628943	-0.0496809	0.032242	1.05846	-0.0218776	0.237564	1.04509	5	1	4	5	1	4	5	1	4	6	4	1	6	4	1	6	4	1
Q01477	Q01477	Ubiquitin carboxyl-terminal hydrolase 3	Ubp3		2.6401	-1.12329	1.55737	2.66441	-1.53474	1.24886	0.0243154	-0.411456	-0.308507	NaN	1.91817	3.41066	NaN	-1.48572	-1.58377	NaN	0.765195	1.73253	-0.147437	0.20073	0.019653	-0.193057	-0.340039	-0.701271	-0.327222	0.0100636	-0.608364	0	17	18	0	17	18	0	17	18	11	6	5	11	6	5	11	6	5
Q03529	Q03529	Ceramide very long chain fatty acid hydroxylase SCS7	Scs7		1.12922	-1.11739	0.0274958	1.50308	-0.971792	0.655636	0.373862	0.145598	0.62814	NaN	1.2837	1.72247	NaN	-1.13603	-0.807553	NaN	0.373175	0.938098	0.115363	0.63236	NaN	-0.687219	0.978415	NaN	-0.322127	1.57841	NaN	0	5	3	0	5	3	0	5	3	3	2	0	3	2	0	3	2	0
Q03640	Q03640	Tricalbin-3	Tcb3		2.36506	-1.1946	1.31069	2.30939	-1.27591	1.06547	-0.0556726	-0.0813083	-0.245215	NaN	2.14541	2.47337	NaN	-1.32945	-1.22236	NaN	0.884168	1.24677	-0.0164963	-0.0287105	-0.121811	-0.10953	-0.29596	0.161565	-0.126061	-0.395378	-0.214207	1	5	8	1	5	8	1	5	8	33	16	8	33	16	8	33	16	8
Q05580	Q05580	E3 ubiquitin-protein ligase HEL2	Hel2		2.67992	-3.19608	-0.712895	2.42303	-3.62109	-1.39027	-0.25689	-0.425017	-0.67738	NaN	1.61268	3.23338	NaN	-3.5905	-3.65169	NaN	-2.30986	-0.470689	-0.25689	NaN	NaN	-0.425017	NaN	NaN	-0.67738	NaN	NaN	1	6	10	1	6	10	1	6	10	2	0	0	2	0	0	2	0	0
Q08954	Q08954	Smr domain-containing protein YPL199C	Ypl199c		3.09453	-1.61404	1.8484	3.14518	-1.23981	2.23342	0.0506494	0.374231	0.385017	3.98464	NaN	2.30572	-1.48989	NaN	-0.989736	3.09673	NaN	1.37011	0.05954	NaN	0.0417587	0.256045	NaN	0.492417	0.22367	NaN	0.546364	4	0	2	4	0	2	4	0	2	6	0	1	6	0	1	6	0	1
Abbreviatons: E = Eluate; P = Proteome; SILAC = Stable isotope labeling with amino acids in cell culture; L = light, M = medium, H = heavy
[truncated: 68 more columns]

## Sheet: Table S6
Table S6. Proteins identified in the Rps20 microenvironment in three biological replicates.					log2 SILAC ratios
					Eluate ratios - Proteome ratios									Eluate ratios									Proteome Ratios
					ASC1 RPS20-birA* / ASC1 RPL5-birA*			asc1- RPS20-birA* / ASC1 RPS20-birA*			asc1- RPS20-birA* / ASC1 RPL5-birA*			ASC1 RPS20-birA* / ASC1 RPL5-birA*			asc1- RPS20-birA* / ASC1 RPS20-birA*			asc1- RPS20-birA* / ASC1 RPL5-birA*			ASC1 RPS20-birA* / ASC1 RPL5-birA*			asc1- RPS20-birA* / ASC1 RPS20-birA*			asc1- RPS20-birA* / ASC1 RPL5-birA*				Number peptides				Razor + unique peptides				Unique peptides				Number peptides			Razor + unique peptides
Protein IDs	Majority protein IDs	Protein names	Gene names	Biotin site positions	1	2	3	1	2	3	1	2	3	1	2	3	1	2	3	1	2	3	1	2	3	1	2	3	1	2	3	t-test significant	E_01_01	E_01_02	E_02	E_03	E_01_01	E_01_02	E_02	E_03	E_01_01	E_01_02	E_02	E_03	P_01	P_02	P_03	P_01	P_02
P38701	P38701	40S ribosomal protein S20	Rps20	6;8;21;30;32;43;52;53;61;64;69;77;101	4.62141	4.8005	4.61629	-0.420768	-0.332099	-0.259464	6.97022	4.48411	4.64131	4.39602	4.50478	4.77048	-0.505423	-0.431501	-0.420472	6.55968	4.1045	4.26446	-0.225398	-0.295723	0.154185	-0.0846551	-0.0994017	-0.161008	-0.410543	-0.379601	-0.376845	+	11	11	13	25	11	11	13	25	11	11	13	25	8	7	11	8	7
P40561	P40561	RNA-binding protein SGN1	Sgn1		2.27537	2.10625	2.58515	0.215314	-0.293546	0.311222	2.51054	1.99856	2.47253	2.28533	2.02368	2.48068	0.80143	0.435202	0.847275	3.12652	2.5911	3.14183	0.00995997	-0.0825664	-0.104471	0.586116	0.728748	0.536053	0.615981	0.592541	0.669299	+	4	3	5	9	4	3	5	9	4	3	5	9	2	1	3	2	1
P34078	P34078	Protein LTV1	Ltv1		NaN	NaN	NaN	NaN	NaN	NaN	NaN	NaN	NaN	2.45316	1.51111	2.22438	0.0874628	-0.0379619	-0.110215	2.55959	1.50589	2.34341	NaN	NaN	NaN	NaN	NaN	NaN	NaN	NaN	NaN	+	1	0	5	6	1	0	5	6	1	0	5	6	0	0	2	0	0
P39015	P39015	Suppressor protein STM1	Stm1	23;27;184;192;260	2.02274	1.6783	1.9295	0.232361	0.533868	0.523778	2.34686	2.21784	2.44629	2.13673	1.73985	2.09345	0.326327	0.318924	0.286526	2.48777	2.06309	2.36558	0.113988	0.0615561	0.163947	0.0939657	-0.214943	-0.237251	0.140909	-0.154747	-0.0807133	+	6	5	10	22	6	5	10	22	6	5	10	22	10	9	19	10	9
P25567	P25567	RNA-binding protein SRO9	Sro9		1.488	1.85719	1.12621	0.912257	1.14314	0.506927	2.39906	1.82994	1.67141	1.48786	1.84441	1.12073	1.4504	1.45801	1.20408	2.81849	2.76857	2.33079	-0.000144301	-0.0127833	-0.00547193	0.538141	0.31487	0.697151	0.419431	0.938625	0.659377	+	6	6	6	15	6	6	6	15	6	6	6	15	9	7	12	9	7
P53297	P53297	PAB1-binding protein 1	Pbp1		1.39746	1.75094	1.31883	-0.650771	-4.16424	-0.264951	0.686066	-2.26732	1.06738	1.70807	1.64165	1.15972	-0.303899	-4.35491	-0.7059	1.38775	-2.74943	0.520649	0.310611	-0.109294	-0.159113	0.346872	-0.190668	-0.440949	0.701682	-0.48211	-0.54673	+	1	1	1	7	1	1	1	7	1	1	1	7	1	4	5	1	4
P06105	P06105	Protein SCP160	Scp160		1.53262	1.28748	0.974043	-0.443033	-0.334865	-0.29797	0.933744	0.937327	0.682679	1.57816	1.24989	0.997665	-0.679689	-0.351406	-0.558623	0.802431	0.930472	0.49968	0.0455357	-0.0375931	0.0236217	-0.236656	-0.0165412	-0.260653	-0.131313	-0.00685463	-0.182999	+	7	7	6	50	7	7	6	50	7	7	6	50	35	37	54	35	37
Q06103	Q06103	26S proteasome regulatory subunit RPN7	Rpn7	405	1.4108	1.09358	1.21726	0.0313374	0.00925598	0.212059	1.78982	1.11562	1.53663	1.44346	1.12806	1.20719	0.311462	0.304861	0.481092	2.17905	1.47581	1.7737	0.0326543	0.0344853	-0.0100637	0.280125	0.295605	0.269033	0.389236	0.360196	0.237074	+	4	5	5	19	4	5	5	19	4	5	5	19	14	6	15	14	6
P38934	P38934	Nuclear segregation protein BFR1	Bfr1		0.911064	0.792093	1.13627	0.129225	-0.124023	0.131168	1.34394	0.872203	1.26186	1.02393	0.890305	1.19057	-0.199192	-0.43374	-0.149553	1.19467	0.624335	0.990519	0.112865	0.0982122	0.0543024	-0.328417	-0.309717	-0.28072	-0.149265	-0.247868	-0.271339	+	5	6	1	24	5	6	1	24	5	6	1	24	25	7	18	25	7
Q08972	Q08972	[NU+] prion formation protein 1	New1		0.829185	0.898337	0.785721	-0.103104	0.161829	0.166824	0.858482	1.35817	1.0647	0.999855	0.939205	0.838048	-0.193339	0.0739573	0.0480967	0.938321	1.28617	0.960438	0.17067	0.0408679	0.0523263	-0.0902346	-0.0878714	-0.118727	0.0798389	-0.0719974	-0.104263	+	21	19	12	51	21	19	12	51	21	19	12	51	29	36	41	29	36
Q12074	Q12074	Spermidine synthase	Spe3		1.06419	0.468296	0.904204	-0.265962	-0.153925	-0.219508	1.15316	0.278567	0.777897	1.04627	0.51959	0.957384	-0.633693	-0.502812	-0.640501	0.73789	-0.0201941	0.436268	-0.017922	0.0512944	0.0531793	-0.367732	-0.348886	-0.420994	-0.415268	-0.298761	-0.341629	+	2	2	7	13	2	2	7	13	2	2	7	13	14	13	16	14	13
P25293	P25293	Nucleosome assembly protein	Nap1		0.644719	0.994285	0.659597	-0.338722	0.096198	-0.185222	0.300757	1.07028	0.433295	0.805743	1.00503	0.724182	0.239298	0.529371	0.349139	1.23373	1.58357	1.13054	0.161024	0.0107447	0.0645856	0.578021	0.433173	0.53436	0.932968	0.513289	0.69724	+	4	3	3	15	4	3	3	15	4	3	3	15	8	10	13	8	10
P33442	P33442	40S ribosomal protein S1-A	Rps1a	248	0.866567	0.783884	0.556033	-0.187015	-0.211845	-0.151028	0.666187	0.559054	0.526584	0.955727	0.657969	0.594618	-0.228997	-0.171303	-0.255322	0.778287	0.541812	0.452174	0.08916	-0.125916	0.0385841	-0.0419815	0.0405417	-0.104294	0.1121	-0.0172418	-0.0744107	+	8	7	10	19	3	3	3	4	3	3	3	4	19	13	27	5	4
P34760	P34760	Peroxiredoxin TSA1	Tsa1	29;31;196	0.718922	0.748029	0.696691	0.0289834	0.111798	-0.0249354	0.730167	0.827452	0.785376	0.807637	0.739685	0.716007	-0.556427	-0.493073	-0.523338	0.241818	0.253384	0.171591	0.088715	-0.00834348	0.0193165	-0.58541	-0.604871	-0.498403	-0.48835	-0.574068	-0.613785	+	4	3	11	14	4	3	11	14	3	2	10	13	15	13	14	15	13
Abbreviatons: E = Eluate; P = Proteome; SILAC = Stable isotope labeling with amino acids in cell culture; L = light, M = medium, H = heavy
[truncated: 84 more columns]

## Sheet: Table S7
Table S7. Proteins identified in the Rps20 microenvironment in two of three biological replicates.					log2 SILAC ratios
					Averaged values
					Eluate - Proteome			Eluate			Proteome			Eluate ratios									Proteome Ratios
					ASC1 RPS20-birA* / ASC1 RPL5-birA*	asc1- RPS20-birA* / ASC1 RPS20-birA*	asc1- RPS20-birA* / ASC1 RPL5-birA*	ASC1 RPS20-birA* / ASC1 RPL5-birA*	asc1- RPS20-birA* / ASC1 RPS20-birA*	asc1- RPS20-birA* / ASC1 RPL5-birA*	ASC1 RPS20-birA* / ASC1 RPL5-birA*	asc1- RPS20-birA* / ASC1 RPS20-birA*	asc1- RPS20-birA* / ASC1 RPL5-birA*	ASC1 RPS20-birA* / ASC1 RPL5-birA*			asc1- RPS20-birA* / ASC1 RPS20-birA*			asc1- RPS20-birA* / ASC1 RPL5-birA*			ASC1 RPS20-birA* / ASC1 RPL5-birA*			asc1- RPS20-birA* / ASC1 RPS20-birA*			asc1- RPS20-birA* / ASC1 RPL5-birA*			Number peptides				Razor + unique peptides				Unique peptides				Number peptides			Razor + unique peptides
Protein IDs	Majority protein IDs	Protein names	Gene names	Biotin site positions										1	2	3	1	2	3	1	2	3	1	2	3	1	2	3	1	2	3	E_01_01	E_01_02	E_02	E_03	E_01_01	E_01_02	E_02	E_03	E_01_01	E_01_02	E_02	E_03	P_01	P_02	P_03	P_01	P_02	P_03
P35189	P35189	Transcription initiation factor TFIID subunit 14	Taf14		1.66825	-0.0352901	1.57328	1.66641	0.276677	1.96303	-0.00184614	0.311968	0.389748	NaN	1.37636	1.95646	NaN	0.242084	0.311271	NaN	1.62476	2.3013	0.0712242	NaN	-0.0749165	0.425567	NaN	0.198368	0.655169	NaN	0.124328	1	1	1	8	1	1	1	8	1	1	1	8	3	0	5	3	0	5
Q01217	Q01217	Protein ARG5,6, mitochondrial;N-acetyl-gamma-glutamyl-phosphate reductase;Acetylglutamate kinase	Arg5,6		1.41556	-1.14247	0.35889	1.63288	-0.264872	1.29561	0.217324	0.877598	0.936717	2.38866	NaN	0.877102	-1.59283	NaN	1.06309	0.919378	NaN	1.67184	0.255047	0.201261	0.195666	0.904426	0.915253	0.813114	0.999711	0.953973	0.856468	1	1	0	8	1	1	0	8	1	1	0	8	14	11	19	14	11	19
Q08444	Q08444	20S-pre-rRNA D-site endonuclease NOB1	Nob1		1.29847	0.428328	1.6704	0.908576	0.537889	1.46815	-0.389897	0.109561	-0.202257	NaN	1.09854	0.718616	NaN	0.525468	0.55031	NaN	1.559	1.37729	NaN	-0.389897	NaN	NaN	0.109561	NaN	NaN	-0.202257	NaN	0	0	1	5	0	0	1	5	0	0	1	5	1	2	1	1	2	1
P06101	P06101	Hsp90 co-chaperone Cdc37	Cdc37		1.11352	-0.0403754	1.16132	0.912223	0.253788	1.18631	-0.201296	0.294163	0.0249982	0.729334	NaN	1.09511	0.160591	NaN	0.346985	0.999009	NaN	1.37362	-0.521855	-0.0478175	-0.0342158	0.195852	0.319155	0.367483	-0.572372	0.135798	0.511569	1	1	0	9	1	1	0	9	1	1	0	9	3	6	7	3	6	7
P36152	P36152	Fe-S cluster assembly protein DRE2	Dre2		0.91704	-0.111119	0.896842	1.01404	0.108002	0.982426	0.0969987	0.219121	0.0855839	1.00405	NaN	1.02403	-0.0076666	NaN	0.22367	1.03984	NaN	0.925012	-0.191057	NaN	0.385055	0.209516	NaN	0.228726	-0.232972	NaN	0.40414	0	2	1	6	0	2	1	6	0	2	1	6	2	0	3	2	0	3
P06787	P06787	Calmodulin	Cmd1	91	0.863614	0.112462	0.926058	0.832519	0.462971	1.30679	-0.031095	0.350509	0.380729	NaN	0.956264	0.708774	NaN	0.343578	0.582363	NaN	1.34982	1.26376	0.0646308	-0.189287	0.0313711	0.260628	0.458277	0.332622	0.459851	0.0740944	0.608241	0	0	5	9	0	0	5	9	0	0	5	9	4	4	4	4	4	4
P38333	P38333	Essential nuclear protein 1	Enp1		0.783147	0.390486	1.30225	0.851207	0.354895	1.3586	0.0680592	-0.0355918	0.0563522	1.00084	NaN	0.701576	0.685895	NaN	0.0238941	1.94879	NaN	0.768417	0.243916	-0.0313952	-0.00834348	0.0113525	-0.0213358	-0.096792	0.224411	-0.0462654	-0.0090887	2	4	0	16	2	4	0	16	2	4	0	16	4	11	8	4	11	8
Q06338	Q06338	Protein BCP1	Bcp1		0.781189	-0.346299	0.552864	0.881415	0.0530647	1.08793	0.100226	0.399364	0.535064	NaN	0.879993	0.882837	NaN	0.277628	-0.171498	NaN	1.16787	1.00798	0.261967	-0.064607	0.103317	0.355467	0.594453	0.248171	0.533165	0.477574	0.594453	2	0	3	6	2	0	3	6	2	0	3	6	5	4	5	5	4	5
Abbreviatons: E = Eluate; P = Proteome; SILAC = Stable isotope labeling with amino acids in cell culture; L = light, M = medium, H = heavy
[truncated: 81 more columns]

## Sheet: Table S8
Table S8. Proteins identified in the Rps20 microenvironment with Asc1-dependence in three biological replicates.					log2 SILAC ratios
					Eluate ratios - Proteome ratios									Eluate ratios									Proteome Ratios
					ASC1 RPS20-birA* / ASC1 RPL5-birA*			asc1- RPS20-birA* / ASC1 RPS20-birA*			asc1- RPS20-birA* / ASC1 RPL5-birA*			ASC1 RPS20-birA* / ASC1 RPL5-birA*			asc1- RPS20-birA* / ASC1 RPS20-birA*			asc1- RPS20-birA* / ASC1 RPL5-birA*			ASC1 RPS20-birA* / ASC1 RPL5-birA*			asc1- RPS20-birA* / ASC1 RPS20-birA*			asc1- RPS20-birA* / ASC1 RPL5-birA*				Number peptides				Razor + unique peptides				Unique peptides				Number peptides			Razor + unique peptides
Protein IDs	Majority protein IDs	Protein names	Gene names	Biotin site positions	1	2	3	1	2	3	1	2	3	1	2	3	1	2	3	1	2	3	1	2	3	1	2	3	1	2	3	t-test significant	E_01_01	E_01_02	E_02	E_03	E_01_01	E_01_02	E_02	E_03	E_01_01	E_01_02	E_02	E_03	P_01	P_02	P_03	P_01	P_02
P25567	P25567	RNA-binding protein SRO9	Sro9		1.488	1.85719	1.12621	0.912257	1.14314	0.506927	2.39906	1.82994	1.67141	1.48786	1.84441	1.12073	1.4504	1.45801	1.20408	2.81849	2.76857	2.33079	-0.000144301	-0.0127833	-0.00547193	0.538141	0.31487	0.697151	0.419431	0.938625	0.659377	+	6	6	6	15	6	6	6	15	6	6	6	15	9	7	12	9	7
P38890	P38890	Putative protein lysine methyltransferase SET5	Set5		NaN	NaN	NaN	NaN	NaN	NaN	NaN	NaN	NaN	-0.0875986	0.76675	0.133733	0.669299	0.65205	0.465504	0.689389	1.09525	0.613815	NaN	NaN	NaN	NaN	NaN	NaN	NaN	NaN	NaN	+	2	0	1	9	2	0	1	9	2	0	1	9	0	0	0	0	0
Abbreviatons: E = Eluate; P = Proteome; SILAC = Stable isotope labeling with amino acids in cell culture; L = light, M = medium, H = heavy
[truncated: 84 more columns]

## Sheet: Table S9
Table S9. Proteins identified in the Rps20 microenvironment with Asc1-dependence in two of three biological replicates.					log2 SILAC ratios
					Averaged values
					Eluate - Proteome			Eluate			Proteome			Eluate ratios									Proteome Ratios
					ASC1 RPS20-birA* / ASC1 RPL5-birA*	asc1- RPS20-birA* / ASC1 RPS20-birA*	asc1- RPS20-birA* / ASC1 RPL5-birA*	ASC1 RPS20-birA* / ASC1 RPL5-birA*	asc1- RPS20-birA* / ASC1 RPS3-birA*	asc1- RPS20-birA* / ASC1 RPL5-birA*	ASC1 RPS20-birA* / ASC1 RPL5-birA*	asc1- RPS20-birA* / ASC1 RPS20-birA*	asc1- RPS20-birA* / ASC1 RPL5-birA*	ASC1 RPS20-birA* / ASC1 RPL5-birA*			asc1- RPS20-birA* / ASC1 RPS20-birA*			asc1- RPS20-birA* / ASC1 RPL5-birA*			ASC1 RPS20-birA* / ASC1 RPL5-birA*			asc1- RPS20-birA* / ASC1 RPS20-birA*			asc1- RPS20-birA* / ASC1 RPL5-birA*			Number peptides				Razor + unique peptides				Unique peptides				Number peptides			Razor + unique peptides
Protein IDs	Majority protein IDs	Protein names	Gene names	Biotin site positions										1	2	3	1	2	3	1	2	3	1	2	3	1	2	3	1	2	3	E_01_01	E_01_02	E_02	E_03	E_01_01	E_01_02	E_02	E_03	E_01_01	E_01_02	E_02	E_03	P_01	P_02	P_03	P_01	P_02	P_03
P38828	P38828	Protein LSM12	Lsm12		0.329001	0.612829	0.829229	0.302392	0.775913	0.930996	-0.0266096	0.163084	0.101767	NaN	0.481727	0.123057	NaN	0.958137	0.593688	NaN	1.12803	0.733962	-0.125254	-0.0140695	0.059495	0.217975	0.206393	0.0648829	0.10044	0.134747	0.0701146	1	0	2	7	8	8	10	1	0	2	7	8	8	10	1	0	2	7
Abbreviatons: E = Eluate; P = Proteome; SILAC = Stable isotope labeling with amino acids in cell culture; L = light, M = medium, H = heavy
[truncated: 81 more columns]

## Sheet: Table S13
Table S13. Proteins identified in the Bre5-Rps2 microenvironment with Split-TurboID only when using the EV control.					log2 SILAC ratios
					Eluate - Proteome						Eluate						Proteome
					BRE5-CTb•RPS2-NTb / BRE5-CTb•EV			BRE5-CTb•RPS2-NTb / BRE5-CTb•RPL5-NTb			BRE5-CTb•RPS2-NTb / BRE5-CTb•EV			BRE5-CTb•RPS2-NTb / BRE5-CTb•RPL5-NTb			BRE5-CTb•RPS2-NTb / BRE5-CTb•EV			BRE5-CTb•RPS2-NTb / BRE5-CTb•RPL5-NTb				Number peptides						Razor + unique peptides						Unique peptides						Ratio M/L variability [%]						Ratio M/L count
Protein IDs	Majority protein IDs	Protein names	Gene names	Biotin site positions	1	2	3	1	2	3	1	2	3	1	2	3	1	2	3	1	2	3	t-test significant	E_01	E_02	E_03	P_01	P_02	P_03	E_01	E_02	E_03	P_01	P_02	P_03	E_01	E_02	E_03	P_01	P_02	P_03	E_01	E_02	E_03	P_01	P_02	P_03	E_01	E_02
Q07362	Q07362	Protein PBP4	Pbp4		1.9985	3.78486	2.00593	1.51147	3.56729	1.43266	2.06631	3.58939	1.86502	1.77942	2.86197	1.3255	0.0678028	-0.195474	-0.140909	0.267948	-0.705314	-0.107152	+	5	5	6	1	3	2	5	5	6	1	3	2	5	5	6	1	3	2	45.489	35.649	47.894	NaN	1.4886	5.6476	5	4
Q03735	Q03735	RNA-binding protein NAB6	Nab6		1.80043	1.47602	1.29534	0.474573	0.468891	0.504059	1.80043	1.47602	1.29534	0.474573	0.468891	0.504059	0	0	0	0	0	0	+	7	10	4	0	1	0	7	10	4	0	1	0	7	10	4	0	1	0	43.784	13.78	57.625	NaN	NaN	NaN	9	13
P11972	P11972	Protein SST2	Sst2		1.27949	1.82233	1.23327	0.829793	0.130102	0.38068	1.77942	2.60902	1.36119	0.751319	0.855954	0.634196	0.499932	0.786696	0.12792	-0.0784732	0.725852	0.253515	+	6	4	6	2	5	3	6	4	6	2	5	3	6	4	6	2	5	3	55.019	27.577	13.845	14.944	16.046	49.112	11	4
P53741	P53741	UBP3-associated protein BRE5	Bre5	214;349;366	1.20459	1.30701	1.57261	0.233994	-0.012205	0.0427951	1.06211	1.13657	1.30525	0.122963	0.0319019	0.0990463	-0.142479	-0.170438	-0.267356	-0.111031	0.0441069	0.0562512	+	29	33	32	2	5	3	29	33	32	2	5	3	29	33	32	2	5	3	15.074	25.069	19.505	4.0305	20.163	22.892	129	122
P30771	P30771	ATP-dependent helicase NAM7	Nam7		1.43526	0.976536	1.25444	1.04907	0.0890783	0.0168019	1.43526	1.17195	1.38605	1.04907	0.356088	0.311417	0	0.195418	0.131613	0	0.26701	0.294615	+	8	9	5	0	9	8	8	9	5	0	9	8	8	9	5	0	9	8	49.496	37.129	44.748	NaN	19.87	24.519	8	9
P39936	P39936	Eukaryotic initiation factor 4F subunit p130	Tif4632		0.814898	0.71414	0.748227	-0.0608253	0.0376131	0.0980474	0.328544	0.745938	0.908767	-0.387363	0.168658	0.11713	-0.486354	0.0317986	0.16054	-0.326537	0.131045	0.0190827	+	5	4	3	4	6	6	3	3	1	2	4	4	3	3	1	2	4	4	18.528	27.804	NaN	10.452	23.516	26.69	3	3
P06105	P06105	Protein SCP160	Scp160		0.59532	0.933062	0.697745	0.328257	0.313137	0.260215	0.562091	0.947445	0.710803	0.28044	0.283861	0.269043	-0.0332292	0.014383	0.0130577	-0.0478175	-0.0292761	0.00882747	+	37	32	31	52	58	51	37	32	31	52	58	51	37	32	31	52	58	51	13.363	19.966	17.51	13.425	17.979	12.297	61	50
[truncated: 44 more columns]

## Sheet: Table S14
Table S14. Proteins identified in the Bre5-Rps2 microenvironment with Split-TurboID only when using the Rpl5 control.					log2 SILAC ratios
					Eluate - Proteome						Eluate						Proteome
					BRE5-CTb•RPS2-NTb / BRE5-CTb•EV			BRE5-CTb•RPS2-NTb / BRE5-CTb•RPL5-NTb			BRE5-CTb•RPS2-NTb / BRE5-CTb•EV			BRE5-CTb•RPS2-NTb / BRE5-CTb•RPL5-NTb			BRE5-CTb•RPS2-NTb / BRE5-CTb•EV			BRE5-CTb•RPS2-NTb / BRE5-CTb•RPL5-NTb				Number peptides						Razor + unique peptides						Unique peptides						Ratio M/L variability [%]						Ratio M/L count
Protein IDs	Majority protein IDs	Protein names	Gene names	Biotin site positions	1	2	3	1	2	3	1	2	3	1	2	3	1	2	3	1	2	3	t-test significant	E_01	E_02	E_03	P_01	P_02	P_03	E_01	E_02	E_03	P_01	P_02	P_03	E_01	E_02	E_03	P_01	P_02	P_03	E_01	E_02	E_03	P_01	P_02	P_03	E_01	E_02
P53235	P53235	Eukaryotic translation initiation factor 2A	Ygr054w		1.56045	2.76143	1.25198	1.40955	1.62249	0.876207	1.52991	2.66018	1.24636	1.34329	1.78876	0.963251	-0.030548	-0.101247	-0.00561566	-0.0662615	0.166276	0.0870435	+	19	18	15	8	14	14	19	18	15	8	14	14	19	18	15	8	14	14	16.731	20.45	29.572	14.2	14.182	21.778	22	18
P25644	P25644	DNA topoisomerase 2-associated protein PAT1	Pat1		1.40485	2.33481	0.590554	0.983868	1.31874	0.601747	1.24045	2.02075	0.627761	0.619071	1.06985	-0.188274	-0.1644	-0.314058	0.0372068	-0.364797	-0.248899	-0.790021	+	4	3	2	2	5	2	4	3	2	2	5	2	4	3	2	2	5	2	18.552	NaN	35.64	20.27	13.065	40.021	5	1
Q08972	Q08972	[NU+] prion formation protein 1	New1		0.95726	1.84468	0.839838	0.486937	0.886948	0.523033	0.924454	1.86654	0.793557	0.548839	0.865753	0.524708	-0.0328061	0.0218629	-0.0462816	0.0619025	-0.0211954	0.00167448	+	19	21	19	26	31	25	19	21	19	26	31	25	19	21	19	26	31	25	20.126	12.194	18.336	14.497	18.189	22.329	24	20
P39517	P39517	ATP-dependent RNA helicase DHH1	Dhh1		0.97941	1.39768	0.411964	0.581434	0.835203	0.422539	0.783936	1.11613	0.229653	0.554421	0.812587	0.337794	-0.195474	-0.28155	-0.182311	-0.0270125	-0.0226164	-0.0847446	+	8	5	5	8	9	6	8	5	5	8	9	6	8	5	5	8	9	6	30.076	27.31	37.03	34.952	11.528	17.818	12	6
Abbreviatons: E = Eluate; P = Proteome; SILAC = Stable isotope labeling with amino acids in cell culture; L = light, M = medium, H = heavy
[truncated: 44 more columns]

[truncated: 1 more sheets: Table S15]
